# Supplementary material for: Genomic Prediction of Sunflower Hybrids Oil Content
Source: Front Plant Sci. 2017 Sep 21;8:1633. doi: 10.3389/fpls.2017.01633 (PMC5613134; doi:10.3389/fpls.2017.01633)
Supplement: Supplementary file 2 [file DataSheet1.CSV]

	LG	Sens	begin (bp)	End (bp)
HanXRQChr01g0009721	HanXRQChr01	+	65014389	65019166
HanXRQChr01g0015251	HanXRQChr01	-	89880099	89883470
HanXRQChr01g0023271	HanXRQChr01	-	129485786	129489762
HanXRQChr02g0056711	HanXRQChr02	-	171496429	171502446
HanXRQChr03g0066951	HanXRQChr03	+	42715971	42718922
HanXRQChr03g0083231	HanXRQChr03	-	136727662	136733595
HanXRQChr04g0113911	HanXRQChr04	-	123464627	123468455
HanXRQChr04g0126391	HanXRQChr04	+	174099074	174106607
HanXRQChr05g0148701	HanXRQChr05	+	153426784	153430639
HanXRQChr05g0153021	HanXRQChr05	-	178165055	178167583
HanXRQChr06g0180041	HanXRQChr06	+	60236895	60240271
HanXRQChr07g0202911	HanXRQChr07	-	89286156	89291561
HanXRQChr08g0214011	HanXRQChr08	-	19376793	19379327
HanXRQChr08g0217581	HanXRQChr08	-	33061367	33066803
HanXRQChr08g0236291	HanXRQChr08	+	145468487	145474202
HanXRQChr09g0237851	HanXRQChr09	+	1459502	1463371
HanXRQChr10g0294021	HanXRQChr10	-	102587076	102592812
HanXRQChr10g0295971	HanXRQChr10	-	117088292	117093063
HanXRQChr10g0308511	HanXRQChr10	+	205470712	205480078
HanXRQChr10g0313741	HanXRQChr10	+	227487358	227495581
HanXRQChr10g0318431	HanXRQChr10	-	241912938	241923758
HanXRQChr11g0326021	HanXRQChr11	+	24819588	24837784
HanXRQChr11g0335221	HanXRQChr11	+	72130573	72134916
HanXRQChr11g0343101	HanXRQChr11	-	126685588	126690613
HanXRQChr12g0377161	HanXRQChr12	+	103150434	103151519
HanXRQChr13g0388101	HanXRQChr13	+	6390291	6395579
HanXRQChr13g0389261	HanXRQChr13	+	14741470	14747705
HanXRQChr13g0390401	HanXRQChr13	-	26574417	26578342
HanXRQChr14g0438511	HanXRQChr14	+	87951903	87954606
HanXRQChr14g0451901	HanXRQChr14	+	145585232	145588236
HanXRQChr14g0452871	HanXRQChr14	-	149245246	149250628
HanXRQChr14g0452931	HanXRQChr14	-	149323240	149326529
HanXRQChr14g0456241	HanXRQChr14	+	158866200	158872252
HanXRQChr14g0458991	HanXRQChr14	-	165578860	165586308
HanXRQChr15g0493131	HanXRQChr15	+	143424323	143429307
HanXRQChr16g0525281	HanXRQChr16	-	156709825	156714577
HanXRQChr17g0536131	HanXRQChr17	-	8594246	8601001
HanXRQChr17g0540371	HanXRQChr17	+	23714351	23718667
HanXRQChr17g0544161	HanXRQChr17	+	36435613	36436698
HanXRQChr17g0564321	HanXRQChr17	+	177959255	177963571
HanXRQChr01g0005201	HanXRQChr01	-	35850790	35852454
HanXRQChr01g0006941	HanXRQChr01	+	47600958	47605875
HanXRQChr01g0007591	HanXRQChr01	+	53374097	53380172
HanXRQChr01g0008361	HanXRQChr01	+	57279152	57283508
HanXRQChr01g0008551	HanXRQChr01	+	57989380	57992625
HanXRQChr01g0008591	HanXRQChr01	+	58109682	58110059
HanXRQChr01g0008601	HanXRQChr01	+	58232617	58234168
HanXRQChr01g0009391	HanXRQChr01	+	63354124	63357555
HanXRQChr01g0010671	HanXRQChr01	-	70292135	70297667
HanXRQChr01g0012131	HanXRQChr01	-	76128197	76131122
HanXRQChr01g0012161	HanXRQChr01	-	76144170	76148080
HanXRQChr01g0013271	HanXRQChr01	+	81539661	81545030
HanXRQChr01g0019841	HanXRQChr01	+	115849009	115858451
HanXRQChr01g0020371	HanXRQChr01	-	117303352	117304794
HanXRQChr01g0020441	HanXRQChr01	-	117672499	117673942
HanXRQChr01g0023711	HanXRQChr01	-	130969140	130969517
HanXRQChr01g0024571	HanXRQChr01	-	133087924	133093764
HanXRQChr01g0024591	HanXRQChr01	+	133178732	133181656
HanXRQChr01g0026501	HanXRQChr01	+	139543071	139551377
HanXRQChr01g0028581	HanXRQChr01	-	146264867	146272849
HanXRQChr01g0029211	HanXRQChr01	-	147887037	147889842
HanXRQChr01g0029861	HanXRQChr01	+	150490269	150494355
HanXRQChr01g0030521	HanXRQChr01	+	152306244	152308299
HanXRQChr01g0030531	HanXRQChr01	+	152308687	152308839
HanXRQChr02g0032121	HanXRQChr02	+	5768375	5771039
HanXRQChr02g0036491	HanXRQChr02	-	28612520	28616551
HanXRQChr02g0038341	HanXRQChr02	+	41220697	41242686
HanXRQChr02g0038881	HanXRQChr02	-	44820526	44822286
HanXRQChr02g0039411	HanXRQChr02	+	47125569	47132110
HanXRQChr02g0041561	HanXRQChr02	+	69760996	69762195
HanXRQChr02g0042491	HanXRQChr02	-	78110514	78113657
HanXRQChr02g0042821	HanXRQChr02	-	82321223	82326756
HanXRQChr02g0043271	HanXRQChr02	+	87516404	87517304
HanXRQChr02g0044911	HanXRQChr02	-	104356171	104357612
HanXRQChr02g0045611	HanXRQChr02	-	109420430	109425289
HanXRQChr02g0046911	HanXRQChr02	+	119721768	119729484
HanXRQChr02g0048801	HanXRQChr02	+	132921727	132928790
HanXRQChr02g0048931	HanXRQChr02	+	133317568	133318963
HanXRQChr02g0049441	HanXRQChr02	-	136081629	136086626
HanXRQChr02g0049471	HanXRQChr02	+	136252535	136256419
HanXRQChr02g0052331	HanXRQChr02	-	152903834	152914855
HanXRQChr02g0053501	HanXRQChr02	-	157580437	157582677
HanXRQChr02g0055101	HanXRQChr02	-	164018129	164020712
HanXRQChr02g0055751	HanXRQChr02	-	167300073	167306650
HanXRQChr02g0056991	HanXRQChr02	+	172538484	172539446
HanXRQChr02g0058561	HanXRQChr02	-	176500331	176506676
HanXRQChr03g0060291	HanXRQChr03	+	1724548	1730795
HanXRQChr03g0062101	HanXRQChr03	-	12077158	12079071
HanXRQChr03g0071661	HanXRQChr03	-	79777752	79790066
HanXRQChr03g0081211	HanXRQChr03	+	129961435	129966133
HanXRQChr03g0081711	HanXRQChr03	+	131252971	131257858
HanXRQChr03g0083201	HanXRQChr03	+	136451825	136452479
HanXRQChr03g0083251	HanXRQChr03	-	136798722	136805062
HanXRQChr03g0083551	HanXRQChr03	+	137526266	137532165
HanXRQChr03g0083991	HanXRQChr03	+	138633538	138638616
HanXRQChr03g0090381	HanXRQChr03	+	159943839	159946609
HanXRQChr03g0093411	HanXRQChr03	+	167451098	167456253
HanXRQChr04g0096821	HanXRQChr04	+	10330509	10332444
HanXRQChr04g0104361	HanXRQChr04	-	48246139	48246540
HanXRQChr04g0106251	HanXRQChr04	-	63100598	63107432
HanXRQChr04g0108831	HanXRQChr04	+	81353588	81360087
HanXRQChr04g0111301	HanXRQChr04	-	104772949	104777677
HanXRQChr04g0112431	HanXRQChr04	-	114933453	114938288
HanXRQChr04g0114491	HanXRQChr04	+	127078790	127084762
HanXRQChr04g0118391	HanXRQChr04	-	146021319	146025538
HanXRQChr04g0118611	HanXRQChr04	-	147007746	147009284
HanXRQChr04g0120171	HanXRQChr04	+	154490018	154509690
HanXRQChr04g0121901	HanXRQChr04	+	160805961	160810311
HanXRQChr04g0124971	HanXRQChr04	-	170185555	170189614
HanXRQChr04g0128131	HanXRQChr04	-	178183341	178193928
HanXRQChr05g0130071	HanXRQChr05	+	5394977	5402451
HanXRQChr05g0132051	HanXRQChr05	+	14646321	14648367
HanXRQChr05g0132061	HanXRQChr05	+	14691406	14693107
HanXRQChr05g0132071	HanXRQChr05	-	14695840	14697353
HanXRQChr05g0134031	HanXRQChr05	+	25846887	25848008
HanXRQChr05g0134141	HanXRQChr05	-	27110716	27111861
HanXRQChr05g0138201	HanXRQChr05	-	57788961	57792780
HanXRQChr05g0140331	HanXRQChr05	+	82665580	82668571
HanXRQChr05g0147241	HanXRQChr05	+	142542566	142555776
HanXRQChr05g0148961	HanXRQChr05	-	154234273	154236805
HanXRQChr05g0149941	HanXRQChr05	+	162578899	162585511
HanXRQChr05g0152081	HanXRQChr05	-	173144041	173145384
HanXRQChr05g0156291	HanXRQChr05	-	192839129	192844400
HanXRQChr05g0157011	HanXRQChr05	+	196844548	196852429
HanXRQChr05g0157241	HanXRQChr05	+	197342367	197346820
HanXRQChr05g0160731	HanXRQChr05	+	209289979	209294773
HanXRQChr05g0162731	HanXRQChr05	-	215596449	215596763
HanXRQChr05g0162741	HanXRQChr05	-	215597829	215598143
HanXRQChr05g0162751	HanXRQChr05	-	215599646	215599960
HanXRQChr05g0162761	HanXRQChr05	-	215601462	215601776
HanXRQChr05g0162771	HanXRQChr05	-	215603278	215603592
HanXRQChr05g0162781	HanXRQChr05	-	215605093	215605407
HanXRQChr05g0162791	HanXRQChr05	-	215606909	215607223
HanXRQChr05g0162801	HanXRQChr05	-	215608724	215609038
HanXRQChr05g0162811	HanXRQChr05	-	215610541	215610855
HanXRQChr05g0162821	HanXRQChr05	-	215612357	215612671
HanXRQChr05g0162831	HanXRQChr05	-	215614173	215614487
HanXRQChr05g0162841	HanXRQChr05	-	215615990	215616304
HanXRQChr05g0162851	HanXRQChr05	-	215617807	215618121
HanXRQChr05g0162861	HanXRQChr05	-	215619623	215619937
HanXRQChr06g0169981	HanXRQChr06	-	15971169	15974827
HanXRQChr06g0172791	HanXRQChr06	+	25234274	25237081
HanXRQChr06g0175701	HanXRQChr06	-	35710268	35711428
HanXRQChr06g0176251	HanXRQChr06	+	37740345	37741866
HanXRQChr06g0176261	HanXRQChr06	+	37768673	37769818
HanXRQChr06g0179111	HanXRQChr06	+	53536743	53539111
HanXRQChr06g0179121	HanXRQChr06	+	53572632	53575509
HanXRQChr06g0182471	HanXRQChr06	-	79757810	79759729
HanXRQChr06g0182481	HanXRQChr06	-	79789381	79792449
HanXRQChr06g0185311	HanXRQChr06	-	103488384	103493652
HanXRQChr07g0190611	HanXRQChr07	-	29974614	29977082
HanXRQChr07g0190911	HanXRQChr07	+	31891005	31897920
HanXRQChr07g0194571	HanXRQChr07	+	59417350	59446529
HanXRQChr07g0195331	HanXRQChr07	+	62269242	62270961
HanXRQChr07g0195341	HanXRQChr07	+	62271032	62288161
HanXRQChr07g0195361	HanXRQChr07	+	62442878	62446475
HanXRQChr07g0195511	HanXRQChr07	-	62926344	62929515
HanXRQChr07g0197741	HanXRQChr07	-	72747713	72748062
HanXRQChr07g0200781	HanXRQChr07	-	84113221	84116236
HanXRQChr07g0202641	HanXRQChr07	+	88966310	88971096
HanXRQChr08g0207901	HanXRQChr08	-	910634	916320
HanXRQChr08g0209131	HanXRQChr08	-	3241901	3243499
HanXRQChr08g0210341	HanXRQChr08	+	8620461	8621661
HanXRQChr08g0211851	HanXRQChr08	-	11601213	11606682
HanXRQChr08g0213091	HanXRQChr08	-	16135492	16136062
HanXRQChr08g0213221	HanXRQChr08	-	16636006	16641935
HanXRQChr08g0214321	HanXRQChr08	-	21162555	21172286
HanXRQChr08g0217461	HanXRQChr08	+	32737758	32742496
HanXRQChr08g0217471	HanXRQChr08	+	32773232	32779032
HanXRQChr08g0220471	HanXRQChr08	+	43754511	43758004
HanXRQChr08g0220991	HanXRQChr08	-	47422250	47425033
HanXRQChr08g0230901	HanXRQChr08	-	105974325	105974998
HanXRQChr08g0234891	HanXRQChr08	+	133822633	133827891
HanXRQChr08g0235451	HanXRQChr08	+	138019692	138019966
HanXRQChr08g0235461	HanXRQChr08	+	138020101	138020661
HanXRQChr08g0235971	HanXRQChr08	+	143755663	143761662
HanXRQChr08g0236381	HanXRQChr08	-	146725721	146727643
HanXRQChr08g0237411	HanXRQChr08	-	152529371	152534427
HanXRQChr09g0240511	HanXRQChr09	-	18903612	18908913
HanXRQChr09g0244481	HanXRQChr09	+	47081356	47086970
HanXRQChr09g0244501	HanXRQChr09	+	47173147	47189166
HanXRQChr09g0246181	HanXRQChr09	+	61049091	61053256
HanXRQChr09g0252711	HanXRQChr09	-	114878398	114884600
HanXRQChr09g0254031	HanXRQChr09	-	123309014	123312234
HanXRQChr09g0258991	HanXRQChr09	+	146278078	146282627
HanXRQChr09g0260621	HanXRQChr09	+	153400893	153406613
HanXRQChr09g0260661	HanXRQChr09	+	153563180	153568701
HanXRQChr09g0261831	HanXRQChr09	-	157534502	157536948
HanXRQChr09g0266991	HanXRQChr09	-	177324477	177325622
HanXRQChr09g0267881	HanXRQChr09	-	180363173	180368683
HanXRQChr09g0268411	HanXRQChr09	+	182621258	182622124
HanXRQChr09g0268421	HanXRQChr09	+	182636178	182639682
HanXRQChr09g0269701	HanXRQChr09	+	187489002	187491617
HanXRQChr09g0270201	HanXRQChr09	+	188769296	188773109
HanXRQChr09g0273061	HanXRQChr09	+	199175182	199179825
HanXRQChr10g0283541	HanXRQChr10	+	31338614	31340054
HanXRQChr10g0284231	HanXRQChr10	+	35032532	35033572
HanXRQChr10g0284681	HanXRQChr10	-	36354795	36356864
HanXRQChr10g0284701	HanXRQChr10	+	36738637	36739242
HanXRQChr10g0284711	HanXRQChr10	+	36740644	36741618
HanXRQChr10g0286971	HanXRQChr10	+	50712094	50719957
HanXRQChr10g0289251	HanXRQChr10	+	67362380	67363822
HanXRQChr10g0290101	HanXRQChr10	+	74568618	74573104
HanXRQChr10g0290371	HanXRQChr10	+	76833322	76839306
HanXRQChr10g0291431	HanXRQChr10	-	85124089	85131629
HanXRQChr10g0291731	HanXRQChr10	-	88368788	88371431
HanXRQChr10g0292401	HanXRQChr10	-	93042200	93046034
HanXRQChr10g0296521	HanXRQChr10	-	120532247	120539577
HanXRQChr10g0301051	HanXRQChr10	-	160740769	160754251
HanXRQChr10g0301821	HanXRQChr10	-	166314670	166324804
HanXRQChr10g0301831	HanXRQChr10	-	166381187	166387327
HanXRQChr10g0304341	HanXRQChr10	+	185420638	185421012
HanXRQChr10g0304541	HanXRQChr10	+	187220370	187221071
HanXRQChr10g0304561	HanXRQChr10	+	187252390	187256467
HanXRQChr10g0307111	HanXRQChr10	-	199679302	199682631
HanXRQChr10g0307531	HanXRQChr10	+	201629375	201636984
HanXRQChr10g0308761	HanXRQChr10	+	206502283	206504282
HanXRQChr10g0308771	HanXRQChr10	+	206505191	206506285
HanXRQChr10g0309171	HanXRQChr10	-	208473869	208476180
HanXRQChr10g0309181	HanXRQChr10	-	208503463	208506315
HanXRQChr10g0309521	HanXRQChr10	-	209713362	209726413
HanXRQChr10g0310201	HanXRQChr10	+	213294988	213301211
HanXRQChr10g0311191	HanXRQChr10	+	218341459	218345078
HanXRQChr10g0311291	HanXRQChr10	-	218487168	218491555
HanXRQChr10g0311301	HanXRQChr10	-	218513574	218515428
HanXRQChr10g0311311	HanXRQChr10	-	218683477	218695813
HanXRQChr10g0311341	HanXRQChr10	-	218814223	218819839
HanXRQChr10g0311351	HanXRQChr10	-	218983760	218986650
HanXRQChr10g0312241	HanXRQChr10	+	222018121	222023983
HanXRQChr10g0313601	HanXRQChr10	-	226574546	226581489
HanXRQChr10g0314481	HanXRQChr10	+	228914430	228924527
HanXRQChr10g0315001	HanXRQChr10	-	230592861	230593769
HanXRQChr10g0317151	HanXRQChr10	-	238248050	238252269
HanXRQChr10g0318211	HanXRQChr10	-	240958102	240958302
HanXRQChr10g0318221	HanXRQChr10	-	240958403	240958675
HanXRQChr10g0319461	HanXRQChr10	-	245183518	245193248
HanXRQChr10g0319891	HanXRQChr10	-	246100229	246102635
HanXRQChr11g0320961	HanXRQChr11	+	3173933	3194224
HanXRQChr11g0321311	HanXRQChr11	-	4077946	4092359
HanXRQChr11g0324771	HanXRQChr11	-	19730291	19741530
HanXRQChr11g0325181	HanXRQChr11	+	21085613	21091617
HanXRQChr11g0325801	HanXRQChr11	-	23875957	23876358
HanXRQChr11g0325811	HanXRQChr11	-	23980904	23983849
HanXRQChr11g0326811	HanXRQChr11	+	25918016	25919458
HanXRQChr11g0337011	HanXRQChr11	+	83486368	83487084
HanXRQChr11g0342111	HanXRQChr11	+	121506547	121509078
HanXRQChr11g0342141	HanXRQChr11	+	121545971	121551025
HanXRQChr11g0343211	HanXRQChr11	+	127519945	127520650
HanXRQChr11g0349501	HanXRQChr11	-	153781358	153789576
HanXRQChr11g0350001	HanXRQChr11	-	155786604	155787292
HanXRQChr11g0352381	HanXRQChr11	-	163951888	163957294
HanXRQChr11g0353261	HanXRQChr11	-	166786923	166798914
HanXRQChr12g0354301	HanXRQChr12	-	737737	746301
HanXRQChr12g0354671	HanXRQChr12	-	1455028	1464477
HanXRQChr12g0356961	HanXRQChr12	-	7252354	7255822
HanXRQChr12g0356971	HanXRQChr12	-	7264446	7268420
HanXRQChr12g0356981	HanXRQChr12	-	7297859	7299764
HanXRQChr12g0356991	HanXRQChr12	-	7300781	7302617
HanXRQChr12g0358341	HanXRQChr12	+	13467351	13472714
HanXRQChr12g0359451	HanXRQChr12	-	16958457	16964454
HanXRQChr12g0359581	HanXRQChr12	+	17225561	17229299
HanXRQChr12g0359701	HanXRQChr12	+	17413123	17417315
HanXRQChr12g0361231	HanXRQChr12	-	21352322	21358538
HanXRQChr12g0362601	HanXRQChr12	-	26208089	26214833
HanXRQChr12g0363021	HanXRQChr12	+	27381889	27386334
HanXRQChr12g0363061	HanXRQChr12	-	27468666	27469876
HanXRQChr12g0367461	HanXRQChr12	-	46491466	46492933
HanXRQChr12g0369551	HanXRQChr12	+	61269302	61271175
HanXRQChr12g0372071	HanXRQChr12	+	71840930	71841670
HanXRQChr12g0375691	HanXRQChr12	+	92131706	92135431
HanXRQChr12g0380801	HanXRQChr12	-	133064784	133067411
HanXRQChr12g0381691	HanXRQChr12	+	143907650	143910865
HanXRQChr12g0384031	HanXRQChr12	+	158559328	158563957
HanXRQChr13g0387011	HanXRQChr13	+	2814032	2815606
HanXRQChr13g0387021	HanXRQChr13	-	2848954	2853292
HanXRQChr13g0387031	HanXRQChr13	+	2970612	2972084
HanXRQChr13g0387781	HanXRQChr13	+	5182703	5185190
HanXRQChr13g0387901	HanXRQChr13	-	5569300	5569752
HanXRQChr13g0390611	HanXRQChr13	+	27631309	27643370
HanXRQChr13g0390621	HanXRQChr13	+	27650684	27651771
HanXRQChr13g0390661	HanXRQChr13	-	28100377	28105956
HanXRQChr13g0394971	HanXRQChr13	+	57983948	57984904
HanXRQChr13g0394981	HanXRQChr13	+	57985792	57986833
HanXRQChr13g0399561	HanXRQChr13	+	84841330	84841998
HanXRQChr13g0399571	HanXRQChr13	+	84855172	84858188
HanXRQChr13g0405231	HanXRQChr13	+	105178430	105182150
HanXRQChr13g0405241	HanXRQChr13	+	105216455	105217771
HanXRQChr13g0405261	HanXRQChr13	+	105220414	105222441
HanXRQChr13g0411971	HanXRQChr13	-	142695434	142700143
HanXRQChr13g0413531	HanXRQChr13	+	149886015	149886533
HanXRQChr13g0414151	HanXRQChr13	-	151203902	151205392
HanXRQChr13g0414161	HanXRQChr13	-	151218126	151220552
HanXRQChr13g0414171	HanXRQChr13	-	151221244	151223081
HanXRQChr13g0414231	HanXRQChr13	-	151700600	151708857
HanXRQChr13g0415151	HanXRQChr13	-	156315158	156321736
HanXRQChr13g0415171	HanXRQChr13	-	156349849	156355398
HanXRQChr13g0415181	HanXRQChr13	-	156365175	156365943
HanXRQChr13g0415231	HanXRQChr13	-	156406937	156413908
HanXRQChr13g0416721	HanXRQChr13	-	161189760	161196782
HanXRQChr13g0426601	HanXRQChr13	+	197124131	197129040
HanXRQChr14g0438461	HanXRQChr14	+	87827875	87832535
HanXRQChr14g0438921	HanXRQChr14	-	91278966	91282352
HanXRQChr14g0438931	HanXRQChr14	+	91288458	91290516
HanXRQChr14g0438951	HanXRQChr14	+	91302932	91303992
HanXRQChr14g0439511	HanXRQChr14	-	95502179	95509154
HanXRQChr14g0439551	HanXRQChr14	+	95879454	95885213
HanXRQChr14g0440521	HanXRQChr14	+	101873963	101875730
HanXRQChr14g0443761	HanXRQChr14	+	115987299	115994074
HanXRQChr14g0443791	HanXRQChr14	+	116124641	116126327
HanXRQChr14g0443801	HanXRQChr14	+	116148259	116150902
HanXRQChr14g0443811	HanXRQChr14	+	116159290	116162125
HanXRQChr14g0443821	HanXRQChr14	+	116163223	116163870
HanXRQChr14g0443841	HanXRQChr14	+	116231916	116232484
HanXRQChr14g0448981	HanXRQChr14	-	136858916	136862585
HanXRQChr14g0451881	HanXRQChr14	-	145480429	145483998
HanXRQChr14g0453681	HanXRQChr14	+	151563262	151567923
HanXRQChr14g0455271	HanXRQChr14	+	156565923	156568393
HanXRQChr14g0459381	HanXRQChr14	+	167100897	167106030
HanXRQChr14g0462151	HanXRQChr14	-	172793847	172795790
HanXRQChr15g0463101	HanXRQChr15	+	630754	637765
HanXRQChr15g0463111	HanXRQChr15	+	638981	643531
HanXRQChr15g0463881	HanXRQChr15	+	2354749	2358338
HanXRQChr15g0463991	HanXRQChr15	-	2579462	2585060
HanXRQChr15g0464011	HanXRQChr15	-	2690070	2703704
HanXRQChr15g0465081	HanXRQChr15	+	5186683	5188614
HanXRQChr15g0465101	HanXRQChr15	-	5249264	5262876
HanXRQChr15g0471281	HanXRQChr15	+	25964779	25967056
HanXRQChr15g0477891	HanXRQChr15	+	52596110	52598076
HanXRQChr15g0480071	HanXRQChr15	+	61042375	61043883
HanXRQChr15g0482551	HanXRQChr15	-	71979459	71984469
HanXRQChr15g0483331	HanXRQChr15	+	76055282	76063703
HanXRQChr15g0488491	HanXRQChr15	-	106600334	106600639
HanXRQChr15g0488501	HanXRQChr15	-	106651815	106652192
HanXRQChr15g0488511	HanXRQChr15	-	106654508	106657706
HanXRQChr15g0489731	HanXRQChr15	+	114610453	114615058
HanXRQChr15g0490011	HanXRQChr15	+	116351246	116356828
HanXRQChr15g0490751	HanXRQChr15	+	121343052	121348388
HanXRQChr15g0496421	HanXRQChr15	+	168275345	168282073
HanXRQChr16g0500211	HanXRQChr16	+	9078220	9079645
HanXRQChr16g0500411	HanXRQChr16	-	10384700	10388890
HanXRQChr16g0501111	HanXRQChr16	-	12537763	12542978
HanXRQChr16g0501121	HanXRQChr16	+	12544007	12548634
HanXRQChr16g0502301	HanXRQChr16	+	17339836	17342768
HanXRQChr16g0502891	HanXRQChr16	-	19640244	19644129
HanXRQChr16g0504241	HanXRQChr16	+	26752795	26754583
HanXRQChr16g0506631	HanXRQChr16	-	42753585	42755647
HanXRQChr16g0507931	HanXRQChr16	-	53765065	53765981
HanXRQChr16g0508321	HanXRQChr16	-	55662951	55669523
HanXRQChr16g0509911	HanXRQChr16	+	67617910	67645161
HanXRQChr16g0509941	HanXRQChr16	+	67869640	67879849
HanXRQChr16g0510401	HanXRQChr16	+	70895790	70900492
HanXRQChr16g0513061	HanXRQChr16	-	90633533	90637557
HanXRQChr16g0522381	HanXRQChr16	+	145415602	145425189
HanXRQChr16g0523651	HanXRQChr16	+	150320427	150325607
HanXRQChr16g0524821	HanXRQChr16	+	154794615	154799182
HanXRQChr16g0529201	HanXRQChr16	+	171481474	171489758
HanXRQChr16g0530551	HanXRQChr16	+	176670661	176672540
HanXRQChr16g0530661	HanXRQChr16	-	177052278	177053986
HanXRQChr16g0530671	HanXRQChr16	-	177074169	177078592
HanXRQChr17g0533761	HanXRQChr17	+	1433188	1436256
HanXRQChr17g0537661	HanXRQChr17	-	13936200	13938544
HanXRQChr17g0539211	HanXRQChr17	+	20214240	20219363
HanXRQChr17g0550351	HanXRQChr17	-	65867521	65882710
HanXRQChr17g0553141	HanXRQChr17	-	81325858	81328554
HanXRQChr17g0554031	HanXRQChr17	-	90155468	90155857
HanXRQChr17g0554491	HanXRQChr17	+	93679554	93684933
HanXRQChr17g0556661	HanXRQChr17	-	112111864	112115323
HanXRQChr17g0561521	HanXRQChr17	+	159392016	159392369
HanXRQChr17g0563031	HanXRQChr17	-	170008632	170015939
HanXRQChr17g0564011	HanXRQChr17	-	175593461	175599645
HanXRQChr17g0565491	HanXRQChr17	+	185173261	185183934
HanXRQChr17g0570811	HanXRQChr17	-	214327134	214329504
